# Supplementary material for: Wastewater Analyses for Psychoactive Substances at Music Festivals: A Systematic Review
Source: Behav Sci (Basel). 2025 Dec 3;15(12):1672. doi: 10.3390/bs15121672 (PMC12729779; doi:10.3390/bs15121672)
Supplement: Supplementary file 1 [file behavsci-15-01672-s001.zip]

Archive with 1 entries (1 files):
- behavsci-3880742-supplementary.pdf
